# Supplementary material for: Unveiling Gene Interactions in Alzheimer’s Disease by Integrating Genetic and Epigenetic Data with a Network-Based Approach
Source: Epigenomes. 2024 Apr 1;8(2):14. doi: 10.3390/epigenomes8020014 (PMC11036294; doi:10.3390/epigenomes8020014)
Supplement: Supplementary file 1 [file epigenomes-08-00014-s001.zip]

Archive with 4 entries (4 files):
- Figure_S1.jpeg
- Figure_S2.png
- Table_S1.csv
- Table_S2.xlsx
