# Supplementary material for: Unveiling Gene Interactions in Alzheimer’s Disease by Integrating Genetic and Epigenetic Data with a Network-Based Approach
Source: Epigenomes. 2024 Apr 1;8(2):14. doi: 10.3390/epigenomes8020014 (PMC11036294; doi:10.3390/epigenomes8020014)
Supplement: Supplementary file 1 [file epigenomes-08-00014-s001.zip › Table_S1.csv]

Abs Methy Weight	Abs Methy Weight Scaled	AverageShortestPathLength	BetweennessCentrality	ClosenessCentrality	ClusteringCoefficient	Degree	Eccentricity	GWAS weight	IsSingleNode	Methy Direction Weight	name	NeighborhoodConnectivity	Node Weight	NumberOfDirectedEdges	NumberOfUndirectedEdges	PartnerOfMultiEdgedNodePairs	Radiality	selected	SelfLoops	shared name	Stress	TopologicalCoefficient
0.758457649601936	0.248738384439859	2.7945205479452055	0.0	0.35784313725490197	0.0	1	4	4.25582700906528	false	-0.758457649601936	ZNF652	23.0	4.50456539350514	0	1	0	0.9252283105022832	false	0	ZNF652	0	0.0
1.11382323337874	0.365281557602607	3.041095890410959	0.0	0.3288288288288288	0.0	1	5	7.02099677172301	false	-1.11382323337874	ABCA7	13.0	7.38627832932562	0	1	0	0.9149543378995434	false	0	ABCA7	0	0.0
2.31989812957078	0.760817315399668	2.5616438356164384	0.017192594506364765	0.39037433155080214	0.0	3	4	2.22639914414326	false	2.31989812957078	GRAMD1C	13.0	2.98721645954293	0	3	0	0.9349315068493151	false	0	GRAMD1C	294	0.3870967741935484
1.45867471859214	0.478376601668266	3.041095890410959	0.0	0.3288288288288288	0.0	1	5	3.50995466443039	false	-1.45867471859214	RCOR2	13.0	3.98833126609866	0	1	0	0.9149543378995434	false	0	RCOR2	0	0.0
2.10448573632148	0.690172196699532	3.287671232876712	0.0	0.3041666666666667	0.0	1	5	4.97194193208117	false	2.10448573632148	TREM2	6.0	5.6621141287807	0	1	0	0.9046803652968037	false	0	TREM2	0	0.0
1.22388547085888	0.401376787379793	2.8493150684931505	0.0019262188640042518	0.3509615384615385	0.0	2	5	4.0457922422089	false	-1.22388547085888	WDR81	13.5	4.44716902958869	0	2	0	0.922945205479452	false	0	WDR81	72	0.5434782608695652
0.671888469512654	0.220347770924401	3.136986301369863	0.0	0.3187772925764192	0.0	1	5	5.27673928500367	false	-0.671888469512654	FAM131B	10.0	5.49708705592807	0	1	0	0.910958904109589	false	0	FAM131B	0	0.0
1.01031709700773	0.331336420185839	2.767123287671233	4.259682056485709E-4	0.3613861386138614	0.0	2	4	6.88806297449495	false	-1.01031709700773	EPHA1	13.0	7.21939939468079	0	2	0	0.9263698630136986	false	0	EPHA1	14	0.5714285714285714
1.37300612047612	0.450281336621114	2.3424657534246576	0.0032523024717379632	0.4269005847953216	0.2	5	4	5.42461857899696	false	-1.37300612047612	NUP160	18.6	5.87489991561807	0	5	0	0.9440639269406392	false	0	NUP160	170	0.43333333333333335
6.7599462475066E-4	2.21694396435657E-4	2.410958904109589	0.001173895789069484	0.4147727272727273	0.5	5	4	4.3995604727175	false	-6.7599462475066E-4	MTCH2	16.4	4.39978216711394	0	5	0	0.9412100456621005	false	0	MTCH2	62	0.4
2.42585295324242	0.795565506913756	2.5616438356164384	0.0040870078255923	0.39037433155080214	0.2857142857142857	7	4	1.92223572683077	false	2.42585295324242	DIRAS3	9.142857142857142	2.71780123374453	0	7	0	0.9349315068493151	false	0	DIRAS3	100	0.3
4.63727464133754	1.52080765893205	3.0547945205479454	6.465914856325815E-4	0.3273542600896861	0.0	2	4	0.0390490188178993	false	4.63727464133754	SLC15A3	6.5	1.55985667774995	0	2	0	0.9143835616438357	false	0	SLC15A3	14	0.55
1.04578754580082	0.342969056672241	3.3835616438356166	3.80517503805175E-4	0.2955465587044534	0.0	2	5	4.38169222894487	false	-1.04578754580082	SCARA3	2.5	4.72466128561711	0	2	0	0.9006849315068494	false	0	SCARA3	2	0.5
2.96397891834379	0.972045476829948	2.7534246575342465	0.01024914991429451	0.36318407960199006	0.0	2	4	1.23342477632183	false	2.96397891834379	SYNGR2	12.5	2.20547025315178	0	2	0	0.9269406392694064	false	0	SYNGR2	174	0.5
7.26721775225	2.38330512457226	3.0273972602739727	5.972971726396384E-4	0.33031674208144796	0.0	2	4	0.844292138878145	false	7.26721775225	KCNAB2	7.5	3.22759726345041	0	2	0	0.9155251141552512	false	0	KCNAB2	20	0.5909090909090909
0.498118068969528	0.163359264424072	2.4246575342465753	0.0016241221149896948	0.4124293785310735	0.5	4	4	5.34498569223431	false	0.498118068969528	GPX4	15.5	5.50834495665838	0	4	0	0.9406392694063928	false	0	GPX4	36	0.3719512195121951
0.571977338890748	0.187581626062528	2.493150684931507	0.001002029426686961	0.40109890109890106	0.3333333333333333	3	4	6.40163063659073	false	-0.571977338890748	FBXO46	17.0	6.58921226265326	0	3	0	0.9377853881278538	false	0	FBXO46	16	0.43859649122807015
1.15047890467485E-5	3.77302891244029E-6	2.4383561643835616	1.7520460823352755E-4	0.4101123595505618	0.6666666666666666	3	4	6.35700159903776	false	1.15047890467485E-5	CNN2	22.0	6.35700537206667	0	3	0	0.9400684931506849	false	0	CNN2	16	0.55
11.9459950102211	3.91772368691715	2.8767123287671232	3.4880771182141043E-4	0.3476190476190476	0.0	2	5	0.797631724985594	false	11.9459950102211	FAM50B	10.0	4.71535541190275	0	2	0	0.9218036529680366	false	0	FAM50B	10	0.5625
0.0391307294161631	0.0128330361254027	2.095890410958904	0.058087360826220735	0.477124183006536	0.18181818181818182	11	3	3.3700198792152	false	-0.0391307294161631	ALDOA	12.0	3.3828529153406	0	11	0	0.954337899543379	false	0	ALDOA	1150	0.22552447552447552
1.6292577204954	0.534319791546551	2.9726027397260273	0.0	0.33640552995391704	0.0	1	5	8.16468543220376	false	1.6292577204954	MS4A2	18.0	8.69900522375031	0	1	0	0.9178082191780822	false	0	MS4A2	0	0.0
10.6647742192988	3.49754361514646	2.9726027397260273	0.0	0.33640552995391704	0.0	1	5	1.11393066155721	false	10.6647742192988	NNAT	18.0	4.61147427670367	0	1	0	0.9178082191780822	false	0	NNAT	0	0.0
0.185880493492037	0.0609600465818481	2.2739726027397262	0.004177815561444354	0.4397590361445783	0.4	5	4	4.75578644311705	false	-0.185880493492037	QPCTL	17.4	4.8167464896989	0	5	0	0.9469178082191781	false	0	QPCTL	92	0.3510204081632653
2.09831143219608	0.688147315766499	2.315068493150685	0.012740832860695871	0.43195266272189353	0.26666666666666666	6	4	2.75461451454937	false	2.09831143219608	NF1	12.833333333333334	3.44276183031587	0	6	0	0.9452054794520549	false	0	NF1	262	0.2777777777777778
3.29890310094392	1.08188483323109	3.6301369863013697	0.0	0.27547169811320754	0.0	1	5	7.18557072758112	false	3.29890310094392	MYBPC3	5.0	8.26745556081221	0	1	0	0.8904109589041096	false	0	MYBPC3	0	0.0
1.81691672980928	0.59586310754688	2.191780821917808	0.005243929622637479	0.45625000000000004	0.42857142857142855	7	3	4.11681002246284	false	-1.81691672980928	NDUFS3	18.428571428571427	4.71267313000972	0	7	0	0.9503424657534246	false	0	NDUFS3	246	0.3543956043956044
4.01369660323129	1.31630343400647	2.5753424657534247	0.016746546353885863	0.3882978723404255	0.0	4	4	3.20654065276582	false	4.01369660323129	PRKD2	12.5	4.52284408677229	0	4	0	0.9343607305936072	false	0	PRKD2	424	0.38333333333333336
1.82527327906655	0.598603662095755	2.4246575342465753	0.002053124028009873	0.4124293785310735	0.2	6	4	1.30834671170543	false	-1.82527327906655	RPS6KB2	12.0	1.90695037380118	0	6	0	0.9406392694063928	false	0	RPS6KB2	74	0.3153153153153153
3.15289321429934	1.03400046772264	3.136986301369863	0.0	0.3187772925764192	0.0	1	5	3.22967771663783	false	3.15289321429934	PARP10	10.0	4.26367818436047	0	1	0	0.910958904109589	false	0	PARP10	0	0.0
0.386655623487215	0.126804832374323	2.73972602739726	0.002524831206338056	0.36500000000000005	0.16666666666666666	4	4	2.95908859441832	false	0.386655623487215	USP21	7.75	3.08589342679264	0	4	0	0.9275114155251142	false	0	USP21	46	0.34523809523809523
14.9622828308765	4.90692401986812	3.26027397260274	0.0	0.3067226890756302	0.0	1	5	1.13454286968188	false	14.9622828308765	HOXA5	10.0	6.04146688955	0	1	0	0.9058219178082192	false	0	HOXA5	0	0.0
1.11738277662007	0.366448920125297	2.2739726027397262	0.03683304974423247	0.4397590361445783	0.24444444444444444	10	4	1.06725918789162	false	-1.11738277662007	MEPCE	10.2	1.43370810801692	0	10	0	0.9469178082191781	false	0	MEPCE	808	0.21956521739130436
0.21407332368742	0.0702059669562649	2.356164383561644	0.011531588260047665	0.42441860465116277	0.09523809523809523	7	4	3.37788255538416	false	0.21407332368742	OTUB1	9.0	3.44808852234042	0	7	0	0.9434931506849314	false	0	OTUB1	236	0.21978021978021978
3.32220884231535	1.08952801866134	2.6164383561643834	0.0030941756112988993	0.38219895287958117	0.4	5	5	0.793840231393629	false	3.32220884231535	REST	10.4	1.88336825005497	0	5	0	0.932648401826484	false	0	REST	76	0.34
0.0507540981169361	0.0166449535790621	2.7260273972602738	0.0	0.3668341708542714	1.0	2	4	4.71839119108773	false	0.0507540981169361	SORL1	14.0	4.73503614466679	0	2	0	0.9280821917808219	false	0	SORL1	0	0.5384615384615384
0.82834644407852	0.271658617148539	2.8219178082191783	0.0	0.3543689320388349	0.0	1	4	5.65044100406127	false	0.82834644407852	FNBP4	20.0	5.92209962120981	0	1	0	0.9240867579908675	false	0	FNBP4	0	0.0
2.68035906110685	0.879031522628015	2.7945205479452055	0.0023948210592046205	0.35784313725490197	0.0	2	4	5.06771741599273	false	2.68035906110685	ADAM10	11.0	5.94674893862075	0	2	0	0.9252283105022832	false	0	ADAM10	56	0.5263157894736842
1.05019079354969	0.344413114533503	1.8356164383561644	0.13390750700058873	0.5447761194029851	0.14210526315789473	20	3	1.68637210058787	false	1.05019079354969	TRIM25	9.1	2.03078521512137	0	20	0	0.9651826484018264	false	0	TRIM25	2302	0.1443548387096774
0.291712114436393	0.0956678334044433	2.863013698630137	3.1974040250295956E-4	0.3492822966507177	0.0	3	4	3.03971132076256	false	-0.291712114436393	CRY2	9.666666666666666	3.135379154167	0	3	0	0.9223744292237442	false	0	CRY2	14	0.5098039215686274
0.966109083093489	0.316838273893697	2.1780821917808217	0.005671769004781183	0.459119496855346	0.42857142857142855	8	3	7.71278584022662	false	0.966109083093489	PICALM	16.25	8.02962411412032	0	8	0	0.9509132420091325	false	0	PICALM	250	0.3125
0.0326270201770421	0.010700125830603	2.356164383561644	0.009577330877807837	0.42441860465116277	0.23809523809523808	7	4	4.94165270377386	false	0.0326270201770421	MAPT	10.714285714285714	4.95235282960446	0	7	0	0.9434931506849314	false	0	MAPT	228	0.26373626373626374
2.95901760783033	0.970418400667593	1.8082191780821917	0.16499507384417625	0.5530303030303031	0.11857707509881422	23	3	2.00607386725803	false	2.95901760783033	ESR2	8.347826086956522	2.97649226792562	0	23	0	0.9663242009132421	false	0	ESR2	2888	0.1332398316970547
0.990877242835791	0.324961063667236	2.1232876712328768	0.02617369705468022	0.47096774193548385	0.21818181818181817	11	4	1.94805064146958	false	-0.990877242835791	DNAJC7	12.0	2.27301170513682	0	11	0	0.9531963470319634	false	0	DNAJC7	664	0.22727272727272727
1.38194082399178	0.453211498534704	3.136986301369863	0.0	0.3187772925764192	0.0	1	4	4.85502428734873	false	1.38194082399178	CRHR1	8.0	5.30823578588343	0	1	0	0.910958904109589	false	0	CRHR1	0	0.0
1.98166544841054	0.649892927306654	2.0136986301369864	0.0596489544882418	0.4965986394557823	0.16374269005847952	19	4	1.10142724223796	false	1.98166544841054	CIT	8.68421052631579	1.75132016954461	0	19	0	0.9577625570776256	false	0	CIT	1290	0.1628599801390268
1.54312501162143	0.506072320031188	2.643835616438356	0.030706313045264617	0.37823834196891193	0.2	5	4	2.92820159498344	false	-1.54312501162143	BLNK	7.6	3.43427391501463	0	5	0	0.9315068493150686	false	0	BLNK	566	0.26666666666666666
1.12839157545086	0.370059287608875	2.287671232876712	0.0030098929975261785	0.43712574850299407	0.4	5	3	5.31152153293898	false	-1.12839157545086	SNRPD2	18.8	5.68158082054785	0	5	0	0.9463470319634704	false	0	SNRPD2	126	0.4
4.61746895174839	1.51431232562807	1.8356164383561644	0.1291200416385079	0.5447761194029851	0.12318840579710146	24	4	0.302929717570564	false	4.61746895174839	PLEKHA4	8.666666666666666	1.81724204319863	0	24	0	0.9651826484018264	false	0	PLEKHA4	2670	0.1413934426229508
2.47999126229525	0.813320322277771	2.3835616438356166	3.6688057539638195E-4	0.41954022988505746	0.6666666666666666	4	4	4.597272755129	false	2.47999126229525	ISYNA1	19.25	5.41059307740677	0	4	0	0.942351598173516	false	0	ISYNA1	28	0.4375
0.815665617669038	0.267499903374458	2.6301369863013697	0.0021322601802053853	0.38020833333333337	0.1	5	4	0.699027492301297	false	-0.815665617669038	MECOM	8.6	0.966527395675755	0	5	0	0.9320776255707762	false	0	MECOM	68	0.3333333333333333
0.122918800589513	0.0403115769113374	2.315068493150685	0.003241367862431793	0.43195266272189353	0.3333333333333333	4	4	4.45625475363759	false	0.122918800589513	TAF6	18.0	4.49656633054893	0	4	0	0.9452054794520549	false	0	TAF6	158	0.3858695652173913
1.91276695388627	0.627297466337541	2.219178082191781	0.005744510619752457	0.4506172839506173	0.38095238095238093	7	3	5.15006738251204	false	-1.91276695388627	FERMT2	15.142857142857142	5.77736484884958	0	7	0	0.9492009132420091	false	0	FERMT2	258	0.3028571428571429
1.03254763847244	0.338626990690412	2.2465753424657535	0.014256816729676882	0.4451219512195122	0.17857142857142858	8	4	5.37560796942992	false	-1.03254763847244	PSMC3	14.25	5.71423496012033	0	8	0	0.9480593607305936	false	0	PSMC3	510	0.30434782608695654
2.05426685066003	0.673702767596464	2.3013698630136985	0.007048910768469368	0.43452380952380953	0.3333333333333333	6	4	4.12384771579858	false	-2.05426685066003	POLR2E	14.5	4.79755048339504	0	6	0	0.9457762557077626	false	0	POLR2E	240	0.31851851851851853
0.310216785100846	0.101736493781306	3.328767123287671	3.170979198376458E-4	0.3004115226337449	0.0	2	5	4.09468123653614	false	0.310216785100846	PFDN1	5.0	4.19641773031745	0	2	0	0.9029680365296803	false	0	PFDN1	4	0.5714285714285714
2.05730811089095	0.674700157703739	2.4657534246575343	0.0188555483076031	0.40555555555555556	0.26666666666666666	6	4	2.66690029882719	false	2.05730811089095	PFDN2	10.0	3.34160045653093	0	6	0	0.9389269406392694	false	0	PFDN2	422	0.27314814814814814
1.11295055775414	0.364995361102227	2.684931506849315	0.0012142875727350613	0.3724489795918367	0.3333333333333333	3	4	4.36425560974691	false	-1.11295055775414	USP6NL	12.333333333333334	4.72925097084914	0	3	0	0.9297945205479451	false	0	USP6NL	36	0.4444444444444444
2.3493489916278	0.770475810969287	2.191780821917808	0.014775932076301495	0.45625000000000004	0.21428571428571427	8	3	3.4924741151507	false	-2.3493489916278	MARK3	14.875	4.26294992611999	0	8	0	0.9503424657534246	false	0	MARK3	502	0.29846938775510207
0.106527316384379	0.0349359421584988	2.1232876712328768	0.03684612725083341	0.47096774193548385	0.24242424242424243	12	4	1.9685119231579	false	-0.106527316384379	LYN	11.333333333333334	2.0034478653164	0	12	0	0.9531963470319634	false	0	LYN	866	0.2138364779874214
1.22458617818313	0.401606586377655	2.0547945205479454	0.08145516671930521	0.48666666666666664	0.16666666666666666	13	4	1.77396292897108	false	1.22458617818313	HDAC2	11.615384615384615	2.17556951534874	0	13	0	0.9560502283105023	false	0	HDAC2	1832	0.21082621082621084
0.293754928322712	0.0963377801391898	2.1506849315068495	0.08125406570992565	0.464968152866242	0.13333333333333333	10	4	4.70229306521684	false	0.293754928322712	AURKA	8.8	4.79863084535603	0	10	0	0.952054794520548	false	0	AURKA	1172	0.16862745098039217
16.4788478026715	5.40428589785874	2.1506849315068495	0.03114171065622969	0.464968152866242	0.25	8	3	0.450492790958478	false	16.4788478026715	GNAS	15.25	5.85477868881722	0	8	0	0.952054794520548	false	0	GNAS	538	0.28846153846153844
2.73172419765296	0.89587686803091	1.904109589041096	0.09957126806921898	0.5251798561151079	0.16339869281045752	18	3	1.82631494519628	false	2.73172419765296	EGFR	9.5	2.72219181322719	0	18	0	0.9623287671232877	false	0	EGFR	1768	0.1532258064516129
2.30268042616826	0.755170719666398	2.3424657534246576	0.015547285139180116	0.4269005847953216	0.09523809523809523	7	4	3.27252194473109	false	2.30268042616826	TRIM37	10.0	4.02769266439749	0	7	0	0.9440639269406392	false	0	TRIM37	302	0.2392857142857143
2.13839332571102	0.701292288914873	2.164383561643836	0.023154018962521335	0.46202531645569617	0.15555555555555556	10	3	3.94628723100965	false	-2.13839332571102	CSNK2B	11.7	4.64757951992452	0	10	0	0.9514840182648402	false	0	CSNK2B	690	0.2375
1.18587356915879	0.388910674046597	2.0547945205479454	0.059748994509983784	0.48666666666666664	0.19230769230769232	13	4	1.57327676784712	false	-1.18587356915879	HNRNPD	11.538461538461538	1.96218744189372	0	13	0	0.9560502283105023	false	0	HNRNPD	1338	0.2094017094017094
0.258571751703826	0.084799355394925	2.4657534246575343	0.005300832877160211	0.40555555555555556	0.4	5	4	8.31034745644089	false	-0.258571751703826	BIN1	11.4	8.39514681183582	0	5	0	0.9389269406392694	false	0	BIN1	100	0.3027027027027027
2.38632770455283	0.78260308704919	1.9315068493150684	0.10444843378941103	0.5177304964539007	0.09956709956709957	22	4	1.44915509319895	false	2.38632770455283	NTRK1	8.318181818181818	2.23175818024814	0	22	0	0.9611872146118722	false	0	NTRK1	2608	0.15151515151515152
8.02654811130587	2.63232971660693	2.2465753424657535	0.01137198269567998	0.4451219512195122	0.10714285714285714	8	3	2.57030424117713	false	8.02654811130587	MYO1C	13.0	5.20263395778406	0	8	0	0.9480593607305936	false	0	MYO1C	340	0.2833333333333333
0.244354243550895	0.0801366823892844	2.3013698630136985	0.029485560179235797	0.43452380952380953	0.4666666666666667	6	4	5.97460695995502	false	0.244354243550895	CLU	12.0	6.0547436423443	0	6	0	0.9457762557077626	false	0	CLU	402	0.2572463768115942
1.19631476832279	0.392334895574367	2.4657534246575343	0.0065070055424520604	0.40555555555555556	0.06666666666666667	6	4	3.88319786976696	false	1.19631476832279	RIN3	9.166666666666666	4.27553276534133	0	6	0	0.9389269406392694	false	0	RIN3	172	0.27419354838709675
1.69531685919731	0.555984077544359	2.3972602739726026	0.01042568254773913	0.41714285714285715	0.2	5	4	6.15899923134363	false	-1.69531685919731	CD2AP	11.8	6.71498330888799	0	5	0	0.9417808219178082	false	0	CD2AP	254	0.29743589743589743
1.84471184076687	0.604978594744545	2.643835616438356	0.0	0.37823834196891193	1.0	2	4	4.64242284029617	false	-1.84471184076687	HBEGF	18.0	5.24740143504072	0	2	0	0.9315068493150686	false	0	HBEGF	0	0.6206896551724138
0.735704896104219	0.241276552985524	1.9863013698630136	0.1388361252969792	0.503448275862069	0.11764705882352941	18	4	2.17429146882944	false	0.735704896104219	APP	7.222222222222222	2.41556802181496	0	18	0	0.958904109589041	false	0	APP	2116	0.1310272536687631
