# Supplementary material for: Unveiling Gene Interactions in Alzheimer’s Disease by Integrating Genetic and Epigenetic Data with a Network-Based Approach
Source: Epigenomes. 2024 Apr 1;8(2):14. doi: 10.3390/epigenomes8020014 (PMC11036294; doi:10.3390/epigenomes8020014)
Supplement: Supplementary file 1 [file epigenomes-08-00014-s001.zip › Table_S2.xlsx]

## Sheet: Sheet2
TTD ID	Gene Name	Target Name	Target Type	Bioclasses
T31902	ADAM10	Mammalian disintegrin-metalloprotease (ADAM10)	Clinical trial target	Peptidase
T77997	ADAM10	ADAM10 messenger RNA (ADAM10 mRNA)	Literature-reported target	mRNA target
T87024	APP	Amyloid beta A4 protein (APP)	Successful target	Amyloid beta-protein peptide
T87675	AURKA	Aurora kinase A (AURKA)	Clinical trial target	Kinase
T95899	CLU	Clusterin messenger RNA (Clusterin mRNA)	Clinical trial target	mRNA target
T96669	CLU	Clusterin (CLU)	Literature-reported target	NA
T45262	CRHR1	Corticotropin-releasing factor receptor 1 (CRHR1)	Successful target	GPCR secretin
T51908	CRY2	Cryptochrome-2 (CRY2)	Preclinical target	NA
T64969	EGFR	Epidermal growth factor receptor variant III (EGFR vIII)	Clinical trial target	Kinase
T41560	EGFR	EGFR messenger RNA (EGFR mRNA)	Clinical trial target	mRNA target
T20563	EGFR	EGFR Exon20ins mutant (EGFR Exon20ins)	Clinical trial target	NA
T41560	EGFR	EGFR messenger RNA (EGFR mRNA)	Clinical trial target	mRNA target
T16538	EGFR	EGFR T790M mutant (EGFR T790M)	Successful target	Kinase
T59328	EGFR	Epidermal growth factor receptor (EGFR)	Successful target	Kinase
T80896	ESR2	Estrogen receptor beta (ESR2)	Successful target	Nuclear hormone receptor
T76093	HBEGF	Proheparin-binding EGF-like growth factor (HBEGF)	Clinical trial target	Growth factor
T51191	HDAC2	Histone deacetylase 2 (HDAC2)	Clinical trial target	Carbon-nitrogen hydrolase
T68163	LYN	Tyrosine-protein kinase Lyn (JTK8)	Clinical trial target	Kinase
T45593	MAPT	Microtubule-associated protein tau (MAPT)	Clinical trial target	NA
T11824	MAPT	Microtubule-associated protein tau phosphorylation (MAPT p)	Patented-recorded target	NA
T90553	MARK3	Microtubule affinity regulating kinase 3 (MARK3)	Clinical trial target	Kinase
T85523	MYBPC3	Cardiac myosin (MYBPC3)	Clinical trial target	Immunoglobulin
T07173	NTRK1	Tropomyosin-related kinase A (TrkA)	Successful target	Kinase
T42760	RPS6KB2	Ribosomal protein S6 kinase beta-2 (RPS6KB2)	Clinical trial target	NA
T54473	SLC15A3	Solute carrier family 15 member 3 (SLC15A3)	Literature-reported target	NA
T45086	TREM2	Triggering receptor expressed on monocytes 2 (TREM2)	Literature-reported target	NA
T91605	TRIM37	E3 ubiquitin-protein ligase TRIM37 (TRIM37)	Literature-reported target	TRIM/RBCC family
